# Supplementary material for: The Fumarprotocetraric Acid Inhibits Tau Covalently, Avoiding Cytotoxicity of Aggregates in Cells
Source: Molecules. 2021 Jun 21;26(12):3760. doi: 10.3390/molecules26123760 (PMC8234475; doi:10.3390/molecules26123760)
Supplement: Supplementary file 1 [file molecules-26-03760-s001.zip]

Archive with 1 entries (1 files):
- molecules-1221234-SI.pdf
